# Supplementary material for: Becoming Team Members: Identifying Interaction Patterns of Mutual Adaptation for Human-Robot Co-Learning
Source: Front Robot AI. 2021 Jul 6;8:692811. doi: 10.3389/frobt.2021.692811 (PMC8290358; doi:10.3389/frobt.2021.692811)
Supplement: Supplementary file 1 [file Table2.XLSX]

## Sheet: Observed Behaviors
Stable Situations		Sudden Adaptations
Building a wall to protect victim	Damage control: prevent damage caused by a team member	Waiting for robot action	Waiting for a team member to start acting
Pick up rocks to avoid them from falling	Damage control: prevent damage caused by a team member	Trying to communicate by hovering	Trying to communicate by signalling task actions
Avoiding the robot to avoid breaking	Actively adapting to the behavior of a team member and synchronizing actions	Attempting to direct the robot to small rocks	Trying to communicate by signalling task actions
Alternating picking up and waiting	Alternating actively working on the task and waiting for a team member	Trying to communicate by being around robot	Trying to communicate by interacting with a team partner
Participant finishes task themselves	Focusing on own task	Robot does repeated pickup and dropping	Team member performs an action that makes no sense
Being careful and waiting	Being generally passive and letting a team member do most of the work	Getting into action when robot does	Coming into action when a team member comes into action
Making active use of O2 to direct robot	Actively adapting to the behavior of a team member and synchronizing actions	Noticing robot strategy change to O3 due to following	Team member changes strategy, which is visible by a behavioral cue
Making active use of O3 to direct robot	Actively adapting to the behavior of a team member and synchronizing actions	Trying to urge the robot to empty hands	Trying to communicate by interacting with a team partner
Leaving rocks on victim to protect them	Damage control: prevent damage caused by a team member	Trying to communicate by walking around rock	Trying to communicate by signalling task actions
		Clear/drop rocks in a specific place to direct robot	Trying to communicate by signalling task actions
		Trying to communicate by attempting pick up	Trying to communicate by signalling task actions
		Dropping rocks where robot drops	Following a team member's action
		Walking around	Moving around different task components
		Make mistake because unsure what to do	Doing useless or harmful actions because there is nothing else to do
		Running away	Avoiding communication with a team member
		Using adaptation to the wrong strategy
		Feeling alone, not helped	Feeling alone, as if team member does not help
		Confused by non-human-like behavior	Being confused by non-human-like behavior
		Happy that robot does as expected	Being happy that a team member does as expected
		Surprised by robot autonomy	Being surprised by unexpected behavior (positive)
		Confused that the robot does break not pickup	Being confused by unexpected behavior (negative)
		Confused by robot interfering	Being confused by unexpected behavior (negative)
		Confused by robot inaction	Being confused by unexpected behavior (negative)
		Frustrated/confused/distracted by non-effective robot behavior	Being confused by unexpected behavior (negative)
		Learning about directing pick up	Learning about own capabilities
		Learning that the robot breaks rocks	Learning about team member's capabilities or strategy
		Learning about directing breaking	Learning about own capabilities
		Learning that the robot follows	Learning about behavioral cues
		Learning that the robot works top to bottom	Learning about team member's capabilities or strategy

## Sheet: Interaction Patterns
Stable Situations	Description	Sudden Adaptations	Description	Type
Actively synchronizing actions with a team member	Human understands the capabilities of another team member and actively uses their own actions to make optimal use of the combined capabilities.	Avoiding communication with a team member	One of the team member actively avoids the other team member to avoid unwanted communication interpretations.	Internal trigger and outcome
Alternating actively working on the task and waiting for a team member	Human switches between performing their own task for a while, then waiting for a team member to perform their task, and so on.	Being confused by non-human-like behavior	A human team member is confused by non-human-like behavior performed by a team member.	External trigger and internal trigger that follows (emotion)
Being generally passive and letting a team member do most of the work	Human is overall passive and lets the other team member do the work.	Being confused by unexpected behavior (negative)	One of the team members is confused or frustrated by behavior performed by their team member that they did not expect.	External trigger and internal trigger that follows (emotion)
Damage control: prevent damage caused by a team member	Human performs actions that prevent their team member from causing intentional or unintentional harm or damage.	Being happy that a team member does as expected	One of the team members is happy that their team member performs the kind of behavior that they expect and hoped for.	External trigger and internal trigger that follows (emotion)
Focusing on own task	Human performs their own task without paying much attention to their team member.	Being surprised by unexpected behavior (positive)	One of the team members is positively surprised by behavior performed by their team member that they did not expect.	External trigger and internal trigger that follows (emotion)
		Coming into action when a team member comes into action	A team member starts to actively perform their task after a period of inaction, when their team member also starts to actively perform their task after a period of inaction.	External trigger and outcome
		Doing useless or harmful actions because there is nothing else to do	A team member is unable to perform useful actions, therefore starts performing useless or harmful actions.	Internal trigger and outcome
		Feeling alone, as if team member does not help	A human team member feels left alone.	External trigger and internal trigger that follows (emotion)
		Following a team member's action	A team member follows or copies the action performed by another team member.	External trigger and outcome
		Learning about behavioral cues	A team member gains insight into specific behavior performed by another team member.	External trigger and internal trigger that follows (learning)
		Learning about own capabilities	A team member gains insight into their own capabilities.	External trigger and internal trigger that follows (learning)
		Learning about team member's capabilities or strategy	A team member gains insight into the capabilities or strategy of another team member.	External trigger and internal trigger that follows (learning)
		Moving around different task components	A team member moves around different task components without actually performing any task.	Outcome, preceded by any trigger
		Team member changes strategy, which is visible by a behavioral cue	A team member observes that another team member changes strategy by a behavioral cue.	External trigger
		Team member performs an action that makes no sense	A team member performs a useless action.	External trigger and internal trigger (emotion)
		Trying to communicate by interacting with a team partner	A team member attempts to communicate with another team member by directly interacting with them, for example by coming close to them.	In-between-situation, preceded by any trigger, succeeded by another sudden adaptation or stable situation
		Trying to communicate by signalling task actions	A team member attempts to communicate with another team member by trying out different actions that they want their team member to perform.	In-between-situation, preceded by any trigger, succeeded by another sudden adaptation or stable situation
		Waiting for a team member to start acting	A team member waits for another team member to start performing their task.	Outcome, preceded by internal trigger
